# Supplementary material for: CREBBP/EP300 bromodomains are critical to sustain the GATA1/MYC regulatory axis in proliferation
Source: Epigenetics Chromatin. 2018 Jun 8;11:30. doi: 10.1186/s13072-018-0197-x (PMC5992658; doi:10.1186/s13072-018-0197-x)
Supplement: Supplementary file 2 — Additional file 2: Table S2. Genes downregulated by the indicated treatments. Presence of super-enhancers and top EP300 occupancy is also indicated. [file 13072_2018_197_MOESM2_ESM.xlsx]

## Sheet: all_genes_down
Genes	JQ1 (200nM)	CBP30 (5 uM)	C646 (10 uM)	TOP_EP300	SE
AAAS	NO	NO	YES	NO	NO
AACSP1	YES	YES	NO	NO	NO
AADAT	YES	NO	YES	NO	NO
AAGAB	NO	NO	YES	NO	NO
AAMP	YES	YES	NO	NO	NO
AARS	NO	YES	YES	NO	YES
AARSD1	YES	YES	YES	NO	NO
AASDHPPT	YES	YES	NO	NO	NO
AASS	NO	NO	YES	NO	NO
ABCA2	YES	YES	NO	NO	NO
ABCA3	NO	NO	YES	NO	NO
ABCB1	NO	NO	YES	NO	NO
ABCB6	YES	YES	NO	NO	NO
ABCB7	YES	YES	NO	NO	NO
ABCB8	NO	YES	NO	NO	NO
ABCC1	YES	YES	YES	NO	YES
ABCC10	NO	NO	YES	NO	NO
ABCC4	YES	YES	NO	YES	YES
ABCC5	NO	YES	NO	NO	NO
ABCD1	YES	NO	NO	NO	NO
ABCD3	NO	NO	YES	NO	NO
ABCE1	YES	YES	YES	NO	NO
ABCF1	NO	YES	NO	NO	YES
ABCF2	YES	YES	YES	NO	NO
ABCG2	NO	YES	NO	NO	NO
ABHD10	NO	NO	YES	NO	NO
ABHD11	NO	NO	YES	YES	NO
ABHD14B	YES	YES	YES	NO	NO
ABHD2	YES	YES	NO	YES	YES
ABHD5	NO	YES	NO	NO	YES
ABHD6	YES	YES	NO	NO	NO
ABI2	NO	NO	YES	NO	NO
ABLIM1	YES	YES	NO	NO	NO
ABR	YES	NO	YES	NO	NO
ABT1	YES	YES	YES	NO	NO
ACACA	YES	YES	YES	NO	NO
ACADM	NO	NO	YES	NO	NO
ACAT1	YES	YES	YES	NO	NO
ACBD7	NO	NO	YES	NO	NO
ACCN2	YES	YES	NO	NO	NO
ACCN4	NO	YES	NO	NO	NO
ACE	YES	YES	NO	NO	NO
ACER2	NO	NO	YES	NO	NO
ACHE	YES	YES	NO	NO	NO
ACLY	YES	YES	YES	NO	NO
ACN9	YES	YES	NO	NO	NO
ACO1	NO	NO	YES	NO	NO
ACO2	YES	NO	YES	NO	NO
ACOT11	YES	NO	NO	NO	NO
ACOT7	YES	NO	YES	NO	NO
ACOT9	NO	YES	NO	NO	NO
ACOXL	YES	YES	NO	NO	NO
ACP1	NO	YES	NO	NO	NO
ACP6	YES	NO	NO	NO	NO
ACPL2	YES	NO	YES	NO	NO
ACPP	YES	YES	NO	NO	NO
ACRBP	YES	YES	NO	NO	NO
ACSL1	NO	NO	YES	NO	NO
ACSL4	NO	NO	YES	NO	NO
ACSM1	NO	YES	NO	YES	NO
ACSM3	YES	YES	YES	NO	NO
ACSS1	YES	YES	NO	NO	NO
ACTG1	NO	NO	YES	NO	NO
ACTL6A	YES	YES	YES	NO	NO
ACTL8	YES	YES	YES	NO	NO
ACTN1	NO	NO	YES	NO	NO
ACTR1A	NO	NO	YES	NO	NO
ACTR3B	YES	YES	YES	NO	NO
ACTR5	YES	YES	NO	NO	NO
ACTR6	YES	YES	YES	NO	NO
ACVR2B	YES	NO	NO	NO	NO
ACY1	YES	YES	YES	NO	NO
ACYP1	NO	NO	YES	NO	NO
ADA	YES	YES	NO	NO	NO
ADAL	NO	YES	NO	NO	NO
ADAM15	YES	NO	YES	NO	NO
ADAM8	YES	YES	NO	NO	NO
ADAM9	NO	NO	YES	NO	NO
ADAMTS14	NO	NO	YES	YES	YES
ADAMTS3	NO	YES	NO	YES	NO
ADAMTSL4	YES	YES	NO	YES	YES
ADAT2	YES	YES	NO	NO	NO
ADCK1	NO	NO	YES	NO	NO
ADCK2	YES	NO	NO	NO	NO
ADCK3	YES	YES	NO	NO	NO
ADCK4	NO	NO	YES	NO	NO
ADCY3	YES	NO	NO	NO	NO
ADCY7	YES	YES	YES	YES	YES
ADCY9	YES	NO	NO	NO	NO
ADD2	YES	YES	NO	NO	NO
ADD3	NO	NO	YES	NO	NO
ADK	YES	YES	YES	NO	NO
ADM2	YES	NO	YES	NO	NO
ADORA2B	YES	YES	NO	NO	NO
ADPGK	YES	YES	YES	NO	NO
ADPRH	NO	NO	YES	NO	NO
ADPRHL2	NO	NO	YES	NO	NO
ADRBK2	YES	YES	YES	NO	NO
ADRM1	YES	NO	YES	NO	NO
ADSL	YES	YES	NO	NO	NO
ADSS	YES	YES	NO	YES	NO
ADTRP	YES	NO	NO	NO	NO
AEBP1	YES	NO	YES	NO	NO
AEN	YES	YES	NO	NO	NO
AES	YES	NO	NO	NO	NO
AFAP1	YES	YES	NO	NO	NO
AFAP1-AS1	YES	NO	NO	NO	NO
AFG3L2	NO	YES	NO	NO	NO
AFMID	YES	YES	NO	NO	NO
AFP	YES	NO	YES	NO	NO
AGAP11	YES	NO	NO	NO	NO
AGAP3	YES	NO	NO	NO	NO
AGAP6	NO	YES	NO	NO	NO
AGBL5	YES	NO	NO	NO	NO
AGER	NO	NO	YES	YES	NO
AGK	NO	YES	YES	NO	NO
AGPAT5	YES	YES	NO	NO	NO
AGPAT9	NO	NO	YES	YES	NO
AGPHD1	NO	NO	YES	NO	NO
AGPS	YES	YES	NO	NO	NO
AGTPBP1	NO	YES	YES	NO	NO
AGTRAP	YES	NO	NO	NO	NO
AHCTF1	NO	NO	YES	NO	NO
AHCY	YES	YES	YES	NO	NO
AHCYL1	NO	NO	YES	NO	NO
AHR	NO	NO	YES	NO	NO
AHSA1	YES	YES	YES	NO	NO
AIF1	YES	NO	NO	NO	NO
AIF1L	YES	NO	YES	NO	NO
AIFM1	YES	YES	YES	NO	NO
AIFM2	YES	NO	NO	NO	NO
AIG1	NO	NO	YES	YES	NO
AIMP1	YES	YES	NO	NO	NO
AIP	YES	NO	YES	NO	NO
AK1	YES	NO	NO	NO	NO
AK2	YES	YES	YES	NO	NO
AK4	YES	YES	NO	YES	NO
AKAP1	YES	YES	NO	NO	NO
AKAP11	YES	YES	NO	NO	NO
AKAP12	YES	YES	NO	NO	NO
AKAP7	NO	YES	NO	NO	NO
AKAP8	YES	YES	NO	NO	NO
AKNA	NO	NO	YES	NO	NO
AKR1A1	NO	NO	YES	NO	NO
AKR1C1	YES	YES	NO	NO	NO
AKR1C2	NO	YES	NO	NO	NO
AKR1C3	NO	YES	NO	NO	NO
AKT1	YES	NO	NO	NO	NO
AKT1S1	YES	YES	NO	NO	NO
ALAS1	YES	NO	YES	NO	NO
ALB	YES	YES	NO	NO	NO
ALCAM	NO	NO	YES	NO	NO
ALDH18A1	YES	YES	YES	NO	NO
ALDH1A2	NO	NO	YES	YES	NO
ALDH1B1	YES	YES	YES	NO	NO
ALDH1L2	YES	NO	YES	NO	NO
ALDH4A1	YES	YES	NO	YES	NO
ALDH5A1	YES	NO	NO	NO	NO
ALDH9A1	NO	NO	YES	NO	NO
ALDOA	YES	YES	YES	NO	NO
ALDOC	NO	NO	YES	NO	NO
ALG1	YES	YES	NO	NO	NO
ALG10B	YES	NO	NO	NO	NO
ALG14	YES	YES	YES	YES	NO
ALG3	YES	YES	YES	NO	NO
ALG5	YES	YES	NO	NO	NO
ALG6	NO	NO	YES	NO	NO
ALG8	YES	YES	YES	NO	NO
ALG9	NO	NO	YES	NO	NO
ALKBH2	YES	YES	NO	NO	NO
ALKBH3	YES	NO	NO	NO	NO
ALKBH4	YES	NO	NO	NO	NO
ALKBH7	YES	NO	YES	NO	NO
ALKBH8	YES	YES	YES	NO	NO
ALMS1	NO	NO	YES	NO	NO
ALYREF	YES	YES	YES	NO	NO
AMD1	YES	YES	NO	NO	NO
AMDHD2	YES	YES	NO	NO	NO
AMIGO1	YES	NO	NO	NO	NO
AMIGO2	NO	NO	YES	YES	NO
AMMECR1	YES	YES	NO	YES	NO
AMMECR1L	YES	NO	NO	NO	NO
AMN1	NO	NO	YES	NO	NO
AMPD2	YES	YES	NO	NO	NO
AMPD3	NO	YES	NO	NO	NO
ANAPC1	YES	YES	YES	NO	NO
ANAPC13	NO	YES	NO	NO	NO
ANAPC4	NO	YES	NO	NO	NO
ANAPC5	YES	YES	NO	NO	NO
ANAPC7	YES	YES	YES	NO	NO
ANGPT1	YES	YES	YES	YES	NO
ANK1	NO	YES	NO	YES	YES
ANK2	YES	YES	YES	NO	NO
ANKLE1	YES	YES	NO	NO	NO
ANKMY2	NO	NO	YES	NO	NO
ANKRD13B	YES	YES	YES	NO	NO
ANKRD16	YES	YES	NO	NO	NO
ANKRD18B	NO	NO	YES	NO	NO
ANKRD18DP	YES	YES	YES	NO	NO
ANKRD19P	YES	YES	NO	NO	NO
ANKRD27	YES	YES	NO	NO	NO
ANKRD28	YES	NO	YES	YES	NO
ANKRD36	YES	YES	NO	NO	NO
ANKRD39	YES	YES	NO	NO	NO
ANKRD46	NO	NO	YES	NO	NO
ANKRD5	YES	NO	NO	NO	NO
ANKRD55	NO	NO	YES	NO	NO
ANKRD9	NO	YES	NO	NO	NO
ANKS3	YES	YES	NO	NO	NO
ANKS6	YES	YES	YES	NO	NO
ANKZF1	NO	YES	NO	NO	NO
ANO7	YES	YES	NO	NO	NO
ANO9	YES	NO	NO	NO	NO
ANP32A	YES	YES	YES	NO	NO
ANP32B	YES	YES	YES	NO	NO
ANP32E	YES	NO	YES	NO	NO
ANTXR1	YES	NO	NO	NO	NO
ANXA1	NO	YES	YES	YES	NO
ANXA3	NO	NO	YES	YES	NO
ANXA9	YES	NO	NO	NO	NO
AP1AR	NO	NO	YES	NO	NO
AP1S1	YES	NO	YES	NO	NO
AP1S2	NO	NO	YES	NO	NO
AP1S3	YES	YES	YES	NO	NO
AP2B1	NO	YES	NO	NO	NO
AP3M1	NO	NO	YES	NO	NO
AP3M2	NO	NO	YES	NO	NO
AP3S1	NO	YES	YES	NO	NO
AP4B1	NO	NO	YES	NO	NO
AP5B1	YES	NO	NO	NO	NO
APBA2	YES	NO	NO	YES	NO
APEH	YES	YES	YES	NO	NO
APH1A	YES	NO	NO	NO	NO
API5	NO	NO	YES	NO	NO
APIP	YES	NO	YES	YES	NO
APOBEC3B	YES	YES	YES	NO	NO
APOBEC3C	YES	YES	NO	NO	NO
APOBEC3D	YES	NO	NO	NO	NO
APOBEC3G	YES	NO	NO	NO	NO
APOBR	YES	NO	NO	NO	NO
APOC1	YES	YES	NO	YES	YES
APOC1P1	YES	YES	NO	NO	NO
APOO	NO	NO	YES	NO	NO
APOOL	YES	YES	NO	NO	NO
APOPT1	YES	YES	NO	NO	NO
APRT	YES	NO	YES	NO	NO
APTX	YES	YES	YES	NO	NO
AQP10	YES	YES	NO	NO	NO
AQP3	NO	YES	NO	NO	NO
AQP7P1	YES	NO	NO	NO	NO
AQPEP	NO	NO	YES	NO	NO
AQR	NO	NO	YES	NO	NO
AR	NO	NO	YES	NO	NO
ARAP2	NO	NO	YES	NO	NO
ARAP3	YES	YES	YES	YES	NO
ARF1	YES	NO	YES	NO	NO
ARF3	NO	NO	YES	NO	NO
ARFGAP2	NO	NO	YES	NO	NO
ARFIP1	NO	NO	YES	NO	NO
ARHGAP10	YES	YES	NO	NO	NO
ARHGAP11A	NO	NO	YES	NO	NO
ARHGAP15	YES	NO	NO	NO	NO
ARHGAP17	NO	NO	YES	NO	NO
ARHGAP19	NO	NO	YES	NO	NO
ARHGAP22	YES	YES	YES	NO	NO
ARHGAP24	YES	NO	NO	NO	NO
ARHGAP25	NO	NO	YES	NO	NO
ARHGAP33	NO	NO	YES	NO	NO
ARHGAP4	YES	NO	NO	NO	NO
ARHGAP42	NO	NO	YES	NO	NO
ARHGAP6	YES	YES	YES	NO	NO
ARHGAP8	YES	YES	NO	NO	NO
ARHGAP9	YES	NO	NO	NO	NO
ARHGDIA	NO	NO	YES	NO	YES
ARHGDIB	YES	NO	NO	NO	NO
ARHGDIG	NO	YES	NO	NO	NO
ARHGEF1	YES	NO	NO	NO	NO
ARHGEF10	YES	YES	NO	NO	NO
ARHGEF16	YES	NO	NO	NO	NO
ARHGEF19	YES	NO	NO	NO	NO
ARHGEF2	NO	NO	YES	YES	YES
ARHGEF25	YES	NO	NO	NO	NO
ARHGEF26-AS1	YES	YES	NO	NO	NO
ARHGEF6	YES	NO	NO	NO	NO
ARHGEF9	NO	NO	YES	NO	NO
ARID5A	YES	YES	NO	NO	NO
ARIH2	NO	YES	YES	NO	NO
ARL1	NO	NO	YES	NO	NO
ARL16	YES	NO	NO	NO	NO
ARL2	YES	YES	YES	NO	NO
ARL4A	NO	YES	NO	YES	YES
ARL5A	YES	YES	NO	YES	YES
ARL6IP1	NO	NO	YES	NO	NO
ARL6IP4	NO	NO	YES	NO	NO
ARL8A	YES	NO	NO	NO	NO
ARL9	YES	NO	NO	NO	NO
ARMC1	NO	YES	NO	NO	NO
ARMC10	YES	YES	YES	NO	NO
ARMC6	YES	YES	NO	NO	NO
ARMC8	NO	YES	NO	NO	NO
ARMCX5	YES	YES	NO	NO	NO
ARNTL2	NO	NO	YES	NO	NO
ARPC1B	NO	NO	YES	NO	YES
ARPC2	NO	NO	YES	NO	NO
ARPC3	NO	NO	YES	NO	NO
ARPC5	NO	NO	YES	NO	NO
ARPC5L	NO	NO	YES	NO	NO
ARRB2	YES	NO	NO	NO	NO
ARRDC2	YES	YES	NO	NO	NO
ARSG	YES	NO	NO	NO	NO
ART4	YES	YES	NO	NO	NO
ART5	YES	NO	NO	NO	NO
ARV1	YES	YES	YES	YES	NO
ARVCF	YES	YES	NO	NO	NO
ASAP1	YES	YES	YES	NO	NO
ASB1	YES	YES	NO	NO	NO
ASB13	YES	YES	YES	NO	NO
ASF1A	NO	YES	NO	NO	NO
ASF1B	NO	NO	YES	NO	NO
ASH2L	NO	YES	NO	YES	NO
ASL	NO	YES	YES	NO	NO
ASNA1	YES	YES	NO	NO	NO
ASNS	YES	YES	YES	NO	NO
ASPH	NO	NO	YES	YES	NO
ASPHD2	YES	NO	NO	NO	NO
ASPM	NO	NO	YES	NO	NO
ASS1	YES	YES	YES	NO	NO
ASUN	NO	YES	YES	NO	NO
ATAD1	YES	NO	YES	NO	NO
ATAD3A	YES	YES	YES	NO	NO
ATAD3B	YES	YES	NO	NO	NO
ATF3	NO	NO	YES	NO	NO
ATF4	YES	YES	YES	NO	NO
ATF7IP2	NO	NO	YES	YES	NO
ATG3	YES	YES	NO	NO	NO
ATG4C	YES	YES	YES	NO	NO
ATG5	NO	NO	YES	NO	NO
ATG9A	YES	YES	NO	NO	NO
ATG9B	YES	NO	NO	NO	YES
ATHL1	YES	NO	NO	NO	NO
ATIC	YES	YES	YES	YES	NO
ATL3	YES	YES	YES	NO	NO
ATN1	YES	NO	NO	YES	NO
ATOX1	NO	NO	YES	NO	NO
ATP11C	NO	YES	YES	NO	NO
ATP13A1	YES	YES	NO	NO	NO
ATP13A2	NO	NO	YES	NO	NO
ATP1A1	YES	YES	YES	YES	YES
ATP1B2	NO	YES	NO	NO	NO
ATP2C1	NO	YES	NO	NO	NO
ATP5A1	YES	YES	YES	NO	NO
ATP5B	YES	YES	YES	NO	NO
ATP5C1	NO	NO	YES	NO	NO
ATP5D	YES	YES	YES	NO	NO
ATP5E	NO	NO	YES	NO	NO
ATP5F1	YES	YES	YES	NO	NO
ATP5G1	YES	YES	YES	NO	NO
ATP5G2	YES	NO	YES	NO	NO
ATP5G3	YES	YES	YES	NO	NO
ATP5I	YES	YES	NO	NO	NO
ATP5J	YES	YES	NO	NO	NO
ATP5J2	YES	YES	NO	NO	NO
ATP5L	NO	NO	YES	NO	NO
ATP5O	YES	YES	YES	NO	YES
ATP6V0A2	NO	NO	YES	NO	NO
ATP6V1C1	NO	YES	NO	NO	NO
ATP6V1E2	YES	NO	NO	NO	NO
ATP7A	NO	YES	NO	NO	NO
ATP7B	YES	YES	NO	NO	NO
ATP8B2	NO	NO	YES	YES	NO
ATP8B3	YES	NO	YES	NO	NO
ATPAF1	NO	NO	YES	NO	NO
ATPBD4	NO	NO	YES	NO	NO
ATPIF1	YES	YES	NO	NO	NO
ATR	NO	NO	YES	NO	NO
ATXN10	NO	NO	YES	NO	NO
ATXN2L	YES	NO	NO	NO	YES
ATXN7L2	YES	NO	NO	NO	NO
AUH	YES	YES	NO	NO	NO
AUP1	YES	YES	NO	NO	NO
AURKA	YES	NO	YES	NO	NO
AURKAIP1	YES	YES	YES	NO	NO
AURKB	NO	NO	YES	NO	NO
AVPI1	NO	YES	NO	NO	NO
AXIN1	YES	YES	NO	NO	NO
AXL	YES	YES	NO	NO	NO
B3GALT1	YES	YES	NO	YES	NO
B3GALT6	YES	NO	NO	NO	NO
B3GALTL	YES	YES	NO	NO	NO
B3GNT1	YES	NO	NO	NO	NO
B3GNT4	YES	YES	YES	NO	NO
B3GNT5	YES	YES	NO	NO	NO
B3GNTL1	NO	YES	NO	NO	NO
B4GALNT4	YES	YES	NO	NO	NO
B4GALT1	NO	NO	YES	NO	NO
B4GALT2	YES	YES	YES	NO	NO
B4GALT3	YES	YES	NO	NO	NO
B4GALT4	NO	NO	YES	NO	NO
B4GALT5	NO	NO	YES	YES	NO
B7H6	YES	YES	NO	NO	NO
BABAM1	YES	YES	NO	NO	NO
BAG1	YES	YES	NO	NO	NO
BAG2	YES	YES	YES	NO	NO
BAG5	YES	YES	NO	NO	NO
BAHCC1	YES	YES	NO	NO	NO
BAIAP2	NO	NO	YES	YES	NO
BAK1	NO	NO	YES	NO	NO
BAMBI	YES	YES	YES	YES	YES
BANF1	YES	NO	YES	NO	NO
BAP1	YES	NO	NO	NO	NO
BATF3	NO	NO	YES	NO	NO
BAZ1A	NO	YES	NO	NO	NO
BAZ2A	NO	NO	YES	NO	NO
BBC3	NO	YES	NO	YES	YES
BCAM	YES	NO	NO	NO	NO
BCAR3	YES	YES	NO	NO	NO
BCAT1	YES	YES	YES	YES	YES
BCAT2	YES	YES	YES	NO	NO
BCCIP	YES	YES	NO	NO	NO
BCKDHA	YES	YES	YES	NO	NO
BCKDHB	NO	NO	YES	NO	NO
BCKDK	YES	NO	NO	NO	NO
BCL2	NO	NO	YES	NO	NO
BCL2L12	NO	NO	YES	NO	NO
BCL6B	YES	YES	YES	NO	NO
BCL7A	YES	YES	NO	NO	NO
BCL7C	NO	NO	YES	NO	NO
BCL9	NO	NO	YES	NO	NO
BCRP2	YES	NO	NO	NO	NO
BCRP3	YES	YES	NO	NO	NO
BCS1L	YES	YES	NO	NO	NO
BDH2	YES	NO	NO	NO	NO
BEGAIN	NO	NO	YES	NO	NO
BEND3	YES	YES	NO	NO	NO
BEND7	YES	YES	NO	NO	NO
BET1	YES	NO	NO	NO	NO
BEX4	YES	YES	NO	NO	NO
BFAR	YES	YES	NO	NO	NO
BHLHE40	NO	NO	YES	YES	YES
BHMT2	YES	NO	NO	NO	NO
BICD1	NO	NO	YES	YES	NO
BID	YES	YES	NO	NO	NO
BIRC5	NO	NO	YES	NO	NO
BIVM	YES	NO	NO	NO	NO
BLCAP	NO	NO	YES	NO	NO
BLM	NO	NO	YES	NO	NO
BLMH	YES	YES	YES	NO	NO
BLVRB	YES	YES	NO	NO	NO
BMP7	YES	YES	YES	NO	NO
BMS1	NO	YES	NO	NO	NO
BMX	YES	YES	YES	NO	NO
BNIP1	YES	YES	YES	NO	NO
BNIP3	NO	YES	NO	NO	NO
BOD1	YES	NO	YES	NO	NO
BOK	YES	YES	NO	NO	NO
BOLA1	YES	YES	NO	NO	NO
BOLA3	YES	YES	YES	NO	NO
BOLA3-AS1	YES	YES	NO	NO	NO
BOP1	YES	YES	YES	NO	NO
BPGM	NO	YES	NO	NO	NO
BRD3	YES	NO	NO	NO	NO
BRD9	YES	YES	NO	NO	NO
BRE	NO	NO	YES	NO	NO
BRF2	YES	NO	NO	NO	NO
BRI3BP	YES	YES	NO	NO	NO
BRIX1	YES	YES	YES	NO	NO
BRMS1	NO	NO	YES	NO	NO
BRP44L	YES	YES	YES	NO	NO
BRWD1	YES	NO	YES	NO	NO
BRWD3	YES	NO	NO	NO	NO
BSDC1	NO	YES	NO	NO	NO
BST2	YES	NO	YES	NO	NO
BTBD10	NO	NO	YES	NO	NO
BTBD9	NO	NO	YES	NO	NO
BTF3	YES	YES	NO	NO	NO
BTG3	YES	YES	YES	NO	NO
BTK	YES	YES	YES	NO	NO
BTN3A1	YES	NO	NO	NO	NO
BTN3A2	YES	YES	NO	NO	NO
BUB1	NO	YES	YES	NO	NO
BUB1B	NO	NO	YES	NO	NO
BUB3	NO	NO	YES	NO	NO
BYSL	YES	YES	NO	NO	NO
BZW1	NO	NO	YES	NO	NO
BZW2	YES	YES	YES	NO	NO
C10orf107	NO	YES	YES	NO	NO
C10orf114	YES	NO	NO	NO	NO
C10orf12	NO	YES	NO	NO	NO
C10orf125	YES	YES	NO	NO	NO
C10orf128	NO	NO	YES	YES	YES
C10orf2	YES	YES	NO	NO	NO
C10orf35	YES	NO	YES	NO	NO
C10orf47	YES	YES	NO	NO	NO
C10orf71	YES	YES	NO	NO	NO
C10orf95	YES	NO	NO	NO	YES
C11orf10	NO	NO	YES	NO	NO
C11orf20	YES	YES	NO	NO	NO
C11orf21	YES	YES	NO	NO	NO
C11orf24	NO	NO	YES	YES	NO
C11orf57	NO	YES	NO	NO	NO
C11orf58	YES	NO	NO	NO	NO
C11orf75	YES	YES	YES	NO	NO
C11orf82	NO	YES	NO	NO	NO
C12orf29	NO	YES	NO	NO	NO
C12orf32	NO	NO	YES	NO	NO
C12orf45	YES	YES	YES	NO	NO
C12orf47	YES	YES	YES	NO	NO
C12orf5	NO	NO	YES	NO	NO
C12orf52	YES	YES	NO	NO	NO
C12orf60	NO	YES	NO	NO	NO
C12orf65	NO	YES	NO	NO	NO
C12orf66	YES	YES	YES	NO	NO
C12orf73	YES	YES	YES	NO	YES
C13orf15	YES	YES	NO	NO	NO
C14orf109	NO	NO	YES	NO	NO
C14orf126	NO	YES	YES	NO	NO
C14orf129	NO	NO	YES	NO	NO
C14orf133	NO	NO	YES	NO	NO
C14orf149	YES	YES	NO	NO	NO
C14orf159	YES	NO	NO	NO	NO
C14orf166	YES	YES	YES	NO	NO
C14orf169	YES	YES	NO	NO	NO
C14orf2	YES	YES	YES	NO	NO
C14orf21	YES	YES	YES	NO	NO
C14orf43	NO	YES	NO	NO	NO
C14orf80	NO	NO	YES	NO	NO
C15orf23	YES	YES	YES	NO	NO
C15orf24	YES	NO	YES	NO	NO
C15orf26	NO	YES	YES	NO	NO
C15orf41	YES	YES	YES	NO	NO
C15orf44	YES	NO	NO	NO	NO
C15orf57	YES	YES	NO	NO	NO
C15orf61	YES	YES	YES	NO	NO
C16orf13	YES	YES	YES	NO	NO
C16orf46	NO	NO	YES	NO	NO
C16orf48	YES	NO	NO	NO	NO
C16orf53	NO	NO	YES	NO	NO
C16orf59	NO	NO	YES	NO	NO
C16orf62	YES	NO	NO	NO	NO
C16orf73	YES	YES	YES	NO	NO
C16orf80	YES	NO	YES	NO	NO
C16orf88	YES	YES	NO	NO	NO
C16orf91	YES	YES	NO	NO	NO
C16orf95	YES	YES	YES	NO	NO
C17orf100	YES	NO	NO	NO	NO
C17orf103	YES	YES	NO	NO	NO
C17orf104	NO	YES	NO	NO	NO
C17orf39	YES	YES	NO	NO	NO
C17orf48	NO	YES	NO	NO	NO
C17orf49	NO	NO	YES	NO	NO
C17orf58	YES	YES	YES	NO	NO
C17orf70	YES	NO	YES	NO	NO
C17orf75	NO	NO	YES	NO	NO
C17orf76-AS1	YES	YES	NO	NO	NO
C17orf79	NO	NO	YES	NO	NO
C17orf81	YES	YES	YES	NO	NO
C17orf89	YES	YES	YES	NO	NO
C17orf90	YES	YES	YES	NO	NO
C17orf96	YES	YES	YES	NO	NO
C18orf21	NO	YES	NO	NO	NO
C18orf54	NO	NO	YES	NO	NO
C19orf10	NO	NO	YES	NO	NO
C19orf25	YES	YES	YES	NO	NO
C19orf29	YES	NO	NO	NO	NO
C19orf48	YES	YES	NO	NO	NO
C19orf51	YES	YES	YES	NO	NO
C19orf59	NO	NO	YES	NO	NO
C19orf63	NO	NO	YES	NO	NO
C19orf70	YES	YES	YES	NO	NO
C1D	YES	YES	NO	NO	NO
C1GALT1	NO	YES	NO	YES	NO
C1GALT1C1	NO	NO	YES	NO	NO
C1orf100	YES	YES	YES	NO	NO
C1orf109	YES	YES	YES	NO	NO
C1orf112	NO	NO	YES	NO	NO
C1orf135	NO	YES	YES	NO	NO
C1orf144	NO	NO	YES	NO	NO
C1orf159	YES	YES	NO	NO	NO
C1orf172	YES	NO	NO	NO	NO
C1orf174	NO	YES	NO	NO	NO
C1orf198	YES	YES	YES	NO	NO
C1orf212	NO	YES	NO	NO	NO
C1orf216	YES	YES	NO	NO	NO
C1orf233	YES	NO	NO	NO	NO
C1orf31	YES	YES	YES	NO	NO
C1orf38	NO	YES	NO	NO	NO
C1orf43	YES	NO	NO	NO	NO
C1orf52	NO	NO	YES	NO	NO
C1orf55	YES	YES	NO	NO	NO
C1orf61	YES	YES	NO	NO	NO
C1QBP	YES	YES	YES	NO	NO
C1QL3	YES	NO	NO	NO	NO
C20orf112	NO	NO	YES	NO	NO
C20orf20	YES	NO	NO	NO	NO
C20orf203	YES	YES	NO	NO	NO
C20orf27	YES	YES	YES	NO	NO
C20orf7	YES	YES	YES	NO	NO
C20orf96	YES	YES	NO	NO	NO
C21orf119	YES	NO	YES	NO	NO
C21orf33	YES	NO	NO	NO	NO
C21orf56	YES	YES	YES	NO	NO
C21orf59	YES	YES	NO	NO	NO
C22orf13	YES	NO	NO	NO	NO
C22orf28	NO	NO	YES	NO	NO
C2CD2	YES	YES	NO	NO	NO
C2orf29	YES	NO	NO	NO	NO
C2orf44	NO	YES	YES	NO	NO
C2orf47	YES	YES	NO	NO	NO
C2orf48	YES	NO	NO	NO	NO
C2orf49	NO	YES	NO	NO	NO
C2orf56	YES	YES	YES	NO	NO
C2orf69	NO	YES	NO	NO	NO
C2orf88	YES	YES	YES	YES	NO
C2orf89	YES	YES	YES	NO	NO
C3	YES	NO	NO	NO	NO
C3AR1	YES	YES	NO	NO	NO
C3orf26	YES	YES	YES	NO	NO
C3orf33	YES	YES	NO	NO	NO
C3orf39	YES	NO	NO	NO	NO
C3orf52	NO	YES	YES	NO	NO
C3orf67	YES	NO	NO	NO	NO
C3orf72	YES	YES	NO	NO	NO
C3orf75	NO	NO	YES	NO	NO
C3orf78	YES	YES	NO	NO	NO
C4orf32	NO	YES	YES	NO	NO
C4orf42	YES	NO	NO	NO	NO
C4orf43	YES	YES	YES	NO	NO
C4orf46	YES	NO	YES	NO	NO
C4orf52	YES	YES	YES	NO	NO
C5orf25	YES	YES	NO	NO	NO
C5orf43	YES	YES	NO	NO	NO
C5orf44	NO	NO	YES	NO	NO
C5orf55	NO	NO	YES	NO	NO
C6orf1	NO	NO	YES	YES	YES
C6orf108	YES	YES	YES	NO	NO
C6orf115	YES	NO	YES	NO	NO
C6orf130	NO	NO	YES	NO	NO
C6orf136	NO	NO	YES	NO	NO
C6orf147	YES	NO	NO	NO	NO
C6orf162	NO	YES	NO	NO	NO
C6orf192	YES	YES	NO	NO	NO
C6orf228	NO	NO	YES	NO	NO
C6orf25	NO	YES	NO	NO	YES
C6orf48	YES	NO	YES	NO	NO
C6orf52	NO	NO	YES	NO	NO
C6orf57	NO	NO	YES	NO	NO
C6orf70	NO	NO	YES	NO	NO
C7orf10	YES	YES	NO	NO	NO
C7orf11	YES	YES	NO	NO	NO
C7orf13	YES	NO	NO	NO	NO
C7orf29	YES	YES	NO	NO	NO
C7orf41	NO	YES	NO	NO	NO
C7orf42	YES	NO	NO	NO	NO
C7orf44	YES	YES	YES	NO	NO
C7orf58	NO	YES	NO	NO	NO
C7orf59	YES	NO	NO	NO	NO
C8orf22	YES	NO	NO	YES	NO
C8orf33	YES	YES	YES	NO	NO
C8orf37	YES	YES	YES	YES	NO
C8orf51	YES	NO	NO	NO	NO
C9orf100	NO	NO	YES	NO	NO
C9orf114	NO	NO	YES	NO	NO
C9orf116	YES	YES	NO	NO	NO
C9orf123	YES	YES	YES	NO	NO
C9orf125	YES	NO	NO	NO	NO
C9orf142	NO	NO	YES	NO	NO
C9orf16	NO	NO	YES	NO	NO
C9orf167	YES	NO	NO	NO	NO
C9orf21	YES	YES	NO	NO	NO
C9orf23	YES	YES	NO	NO	NO
C9orf30	YES	NO	NO	NO	NO
C9orf30-TMEFF1	YES	YES	NO	NO	NO
C9orf40	YES	NO	NO	NO	NO
C9orf41	YES	YES	YES	NO	NO
C9orf78	NO	YES	YES	NO	NO
C9orf86	YES	NO	NO	NO	NO
C9orf89	NO	NO	YES	NO	NO
C9orf91	YES	YES	YES	NO	NO
CA1	NO	YES	NO	NO	NO
CA13	NO	YES	NO	NO	NO
CA14	NO	NO	YES	NO	NO
CA2	YES	YES	NO	NO	NO
CA5BP1	YES	YES	NO	NO	NO
CA8	YES	YES	NO	NO	NO
CAB39L	YES	YES	NO	NO	NO
CABLES1	YES	YES	NO	NO	NO
CACYBP	YES	YES	YES	NO	YES
CAD	YES	YES	NO	NO	NO
CALM1	NO	NO	YES	NO	NO
CALM2	NO	NO	YES	YES	NO
CALM3	NO	NO	YES	NO	NO
CALML4	YES	YES	NO	NO	NO
CALU	NO	NO	YES	NO	NO
CAMK1	YES	NO	NO	NO	NO
CAMK2G	YES	NO	NO	NO	NO
CAMKK1	YES	YES	YES	NO	NO
CAMKK2	YES	YES	YES	NO	NO
CAMKMT	YES	YES	NO	NO	NO
CAMKV	YES	YES	YES	NO	NO
CAMLG	NO	NO	YES	NO	NO
CAMSAP2	NO	NO	YES	NO	NO
CAMTA1	YES	NO	YES	NO	NO
CAMTA2	YES	NO	NO	NO	NO
CAND1	NO	NO	YES	NO	NO
CAND2	YES	YES	YES	NO	NO
CANX	YES	NO	NO	NO	NO
CAP1	NO	NO	YES	YES	YES
CAPN1	YES	NO	NO	NO	NO
CAPN10	YES	NO	NO	NO	NO
CAPN2	NO	YES	NO	YES	NO
CAPRIN1	YES	YES	YES	NO	NO
CARD10	YES	YES	YES	NO	NO
CARD11	NO	NO	YES	NO	NO
CARD6	YES	NO	NO	NO	NO
CARD9	YES	YES	NO	NO	NO
CARM1	YES	YES	YES	NO	NO
CARS	YES	YES	YES	NO	NO
CARS2	NO	YES	NO	NO	NO
CASC5	NO	NO	YES	NO	NO
CASKIN1	YES	NO	NO	NO	NO
CASKIN2	YES	NO	NO	NO	NO
CASP9	NO	NO	YES	NO	NO
CAT	YES	YES	NO	NO	NO
CAV2	YES	YES	NO	YES	NO
CBFA2T3	YES	YES	NO	YES	YES
CBFB	NO	NO	YES	NO	NO
CBL	NO	NO	YES	NO	NO
CBR1	YES	YES	YES	NO	NO
CBR4	NO	NO	YES	NO	NO
CBS	YES	YES	YES	NO	NO
CBWD1	NO	YES	YES	NO	NO
CBX1	NO	NO	YES	NO	NO
CBX3	NO	YES	YES	NO	NO
CBX5	NO	NO	YES	NO	NO
CBX6	YES	NO	NO	NO	NO
CC2D2A	YES	NO	NO	NO	NO
CCBL1	YES	YES	NO	NO	YES
CCBP2	YES	YES	NO	NO	NO
CCDC106	YES	YES	NO	NO	NO
CCDC109B	YES	NO	NO	NO	NO
CCDC112	NO	YES	YES	NO	NO
CCDC113	NO	YES	NO	NO	NO
CCDC115	NO	YES	NO	NO	NO
CCDC116	YES	YES	NO	NO	NO
CCDC124	YES	YES	YES	NO	NO
CCDC132	NO	YES	NO	NO	NO
CCDC137	YES	YES	NO	NO	NO
CCDC138	NO	YES	NO	NO	NO
CCDC167	NO	NO	YES	NO	NO
CCDC169	YES	YES	NO	NO	NO
CCDC18	NO	NO	YES	NO	NO
CCDC22	YES	YES	NO	NO	NO
CCDC28B	YES	NO	NO	NO	NO
CCDC41	NO	YES	NO	NO	NO
CCDC43	YES	YES	NO	NO	NO
CCDC47	NO	YES	NO	NO	NO
CCDC51	YES	YES	NO	NO	NO
CCDC56	YES	NO	NO	NO	NO
CCDC58	YES	YES	YES	NO	NO
CCDC59	YES	YES	YES	NO	NO
CCDC6	YES	YES	NO	NO	NO
CCDC61	YES	YES	YES	NO	NO
CCDC64	NO	NO	YES	NO	NO
CCDC71L	NO	NO	YES	NO	NO
CCDC72	YES	NO	YES	NO	NO
CCDC74A	NO	NO	YES	NO	NO
CCDC76	NO	YES	NO	NO	NO
CCDC85B	YES	YES	YES	NO	NO
CCDC85C	NO	NO	YES	NO	NO
CCDC86	YES	YES	YES	NO	NO
CCDC88C	YES	YES	YES	NO	NO
CCDC9	NO	YES	NO	NO	NO
CCDC94	YES	NO	NO	NO	NO
CCDC99	NO	NO	YES	NO	NO
CCL2	NO	NO	YES	YES	YES
CCL26	YES	NO	NO	NO	NO
CCM2	NO	NO	YES	NO	NO
CCNA2	YES	NO	YES	NO	NO
CCNB1	NO	NO	YES	NO	NO
CCNB1IP1	YES	YES	YES	NO	NO
CCNB2	NO	NO	YES	NO	NO
CCNC	NO	NO	YES	NO	NO
CCND1	YES	YES	YES	YES	YES
CCND2	NO	YES	YES	NO	NO
CCNE1	YES	YES	NO	NO	NO
CCNF	NO	NO	YES	NO	NO
CCNG1	NO	NO	YES	NO	NO
CCNH	YES	YES	YES	NO	NO
CCNO	YES	NO	NO	NO	NO
CCNY	NO	NO	YES	YES	YES
CCRN4L	YES	YES	YES	YES	NO
CCT2	YES	YES	YES	NO	NO
CCT3	YES	YES	YES	NO	NO
CCT4	YES	YES	YES	NO	NO
CCT5	YES	YES	YES	NO	NO
CCT6A	YES	YES	YES	NO	NO
CCT6P1	NO	YES	NO	NO	NO
CCT7	YES	YES	YES	NO	NO
CCT8	YES	YES	YES	NO	NO
CCZ1	NO	NO	YES	NO	NO
CD109	YES	YES	NO	NO	NO
CD151	NO	NO	YES	NO	NO
CD19	YES	NO	NO	NO	NO
CD24	NO	NO	YES	NO	NO
CD302	NO	NO	YES	NO	NO
CD320	YES	YES	YES	NO	NO
CD33	YES	NO	YES	NO	NO
CD36	YES	YES	NO	NO	NO
CD3D	NO	NO	YES	NO	NO
CD3EAP	YES	YES	NO	NO	NO
CD44	NO	NO	YES	NO	NO
CD47	NO	NO	YES	NO	NO
CD52	NO	NO	YES	NO	NO
CD53	NO	NO	YES	YES	YES
CD55	YES	YES	NO	YES	NO
CD58	NO	YES	NO	YES	YES
CD69	NO	NO	YES	YES	NO
CD80	YES	NO	NO	NO	NO
CD81	YES	NO	NO	NO	NO
CD83	YES	YES	NO	YES	NO
CD84	YES	NO	NO	YES	NO
CDC123	YES	YES	YES	NO	NO
CDC14A	YES	YES	NO	YES	NO
CDC14B	YES	NO	NO	NO	NO
CDC20	NO	NO	YES	NO	NO
CDC25A	YES	YES	NO	NO	NO
CDC25B	NO	NO	YES	NO	NO
CDC37	NO	YES	NO	YES	NO
CDC42EP1	YES	YES	NO	NO	NO
CDC42SE1	NO	NO	YES	NO	NO
CDC45	YES	YES	YES	NO	NO
CDCA2	NO	NO	YES	NO	NO
CDCA3	NO	NO	YES	NO	NO
CDCA4	YES	NO	YES	NO	NO
CDCA5	YES	NO	YES	NO	NO
CDCA7	YES	NO	YES	NO	NO
CDCA7L	NO	NO	YES	NO	NO
CDCA8	NO	NO	YES	NO	NO
CDH18	YES	YES	YES	NO	NO
CDK1	NO	NO	YES	NO	NO
CDK2AP1	YES	NO	NO	NO	NO
CDK2AP2	NO	NO	YES	NO	NO
CDK4	YES	YES	NO	NO	NO
CDK5RAP1	YES	YES	YES	NO	NO
CDK6	YES	YES	NO	NO	NO
CDK7	YES	YES	NO	NO	NO
CDKAL1	NO	NO	YES	NO	NO
CDKL1	YES	YES	YES	NO	NO
CDKN1C	NO	YES	NO	NO	NO
CDKN2AIPNL	NO	NO	YES	NO	NO
CDKN2D	NO	NO	YES	NO	NO
CDKN3	NO	NO	YES	NO	NO
CDR2	YES	YES	YES	NO	NO
CDR2L	NO	YES	NO	NO	NO
CDT1	YES	NO	NO	NO	NO
CDV3	YES	YES	YES	NO	NO
CEBPA	YES	NO	NO	NO	NO
CEBPB	NO	NO	YES	YES	NO
CEBPG	NO	NO	YES	NO	NO
CEBPZ	NO	YES	NO	NO	NO
CECR2	NO	NO	YES	NO	NO
CECR5	YES	YES	YES	NO	NO
CECR7	YES	NO	NO	NO	NO
CELF2	YES	NO	YES	YES	NO
CELSR2	YES	NO	NO	NO	NO
CENPA	NO	NO	YES	NO	NO
CENPE	NO	NO	YES	NO	NO
CENPF	NO	NO	YES	NO	NO
CENPH	NO	NO	YES	NO	NO
CENPI	NO	NO	YES	NO	NO
CENPJ	NO	YES	YES	NO	NO
CENPM	YES	NO	NO	NO	NO
CENPV	YES	YES	YES	NO	NO
CENPW	YES	NO	YES	NO	NO
CEP152	YES	YES	NO	NO	NO
CEP41	YES	NO	YES	NO	NO
CEP55	NO	NO	YES	NO	NO
CEP57L1	NO	NO	YES	NO	NO
CEP70	NO	NO	YES	NO	NO
CEP72	YES	YES	NO	NO	NO
CEP78	NO	NO	YES	NO	NO
CEP85	NO	NO	YES	NO	NO
CERCAM	YES	NO	NO	NO	NO
CERS1	YES	YES	NO	NO	NO
CERS2	YES	YES	NO	NO	NO
CERS4	YES	NO	NO	NO	NO
CERS5	NO	NO	YES	NO	NO
CERS6	NO	NO	YES	NO	NO
CES3	YES	NO	NO	NO	NO
CETN3	NO	NO	YES	NO	NO
CFD	YES	YES	YES	NO	NO
CFL1	NO	NO	YES	NO	NO
CFLAR	NO	NO	YES	YES	YES
CGN	YES	NO	NO	NO	NO
CHAC1	YES	YES	YES	NO	NO
CHAF1A	YES	NO	NO	NO	NO
CHCHD1	YES	YES	NO	NO	NO
CHCHD10	YES	YES	YES	NO	NO
CHCHD2	YES	YES	YES	NO	NO
CHCHD3	YES	YES	NO	NO	NO
CHCHD4	YES	YES	YES	NO	NO
CHCHD5	NO	NO	YES	NO	NO
CHCHD6	YES	YES	YES	NO	NO
CHCHD7	NO	NO	YES	NO	NO
CHCHD8	YES	YES	NO	NO	NO
CHD1	NO	YES	NO	NO	NO
CHD3	YES	NO	NO	NO	NO
CHD7	YES	YES	YES	NO	NO
CHDH	YES	YES	NO	NO	NO
CHERP	YES	YES	NO	NO	NO
CHID1	NO	YES	NO	NO	NO
CHML	YES	NO	YES	NO	NO
CHMP6	YES	NO	NO	NO	NO
CHORDC1	YES	YES	NO	NO	NO
CHPF	NO	NO	YES	NO	NO
CHPT1	YES	YES	NO	NO	NO
CHRAC1	NO	YES	NO	NO	NO
CHRNA5	YES	YES	YES	NO	NO
CHRNB1	YES	NO	NO	NO	NO
CHST10	YES	NO	NO	NO	NO
CHST14	YES	NO	NO	NO	NO
CHST3	YES	YES	NO	NO	NO
CHTOP	NO	NO	YES	NO	NO
CHUK	NO	NO	YES	NO	NO
CIB1	YES	YES	NO	NO	NO
CIDEB	YES	YES	NO	NO	NO
CINP	YES	YES	YES	NO	NO
CIRBP	NO	NO	YES	YES	YES
CIRH1A	YES	YES	NO	NO	NO
CISD1	YES	YES	YES	NO	NO
CISD2	NO	YES	NO	NO	NO
CISD3	YES	YES	YES	YES	NO
CISH	NO	NO	YES	YES	YES
CIT	NO	NO	YES	NO	NO
CITED1	YES	YES	YES	NO	NO
CITED2	YES	YES	NO	YES	NO
CIZ1	YES	NO	NO	NO	NO
CKAP2	NO	NO	YES	NO	NO
CKAP2L	NO	NO	YES	NO	NO
CKB	YES	YES	NO	NO	NO
CKLF	NO	NO	YES	NO	NO
CKMT1A	YES	YES	YES	NO	NO
CKMT1B	NO	YES	YES	NO	NO
CKS1B	NO	NO	YES	YES	NO
CKS2	NO	NO	YES	NO	NO
CLASP2	NO	NO	YES	NO	NO
CLCC1	NO	NO	YES	NO	NO
CLCN4	YES	NO	NO	NO	NO
CLCN7	NO	YES	NO	NO	NO
CLEC11A	NO	NO	YES	NO	NO
CLEC2L	YES	NO	NO	NO	NO
CLEC4D	YES	NO	NO	NO	NO
CLEC6A	NO	YES	NO	NO	NO
CLIC1	NO	NO	YES	NO	NO
CLIC2	NO	YES	NO	NO	NO
CLIC4	NO	NO	YES	NO	NO
CLINT1	YES	NO	NO	NO	NO
CLK2	NO	NO	YES	NO	NO
CLN3	YES	YES	NO	NO	NO
CLN6	YES	YES	NO	NO	NO
CLN8	NO	YES	NO	YES	YES
CLNS1A	YES	YES	YES	NO	NO
CLOCK	NO	NO	YES	NO	NO
CLP1	NO	YES	NO	NO	NO
CLPB	YES	YES	YES	NO	NO
CLPP	YES	YES	YES	NO	NO
CLPTM1L	YES	YES	YES	NO	NO
CMBL	YES	YES	YES	YES	NO
CMPK1	YES	YES	NO	NO	NO
CMPK2	YES	NO	NO	YES	NO
CMTM3	NO	NO	YES	YES	NO
CMTM4	YES	NO	NO	NO	NO
CMTM6	NO	NO	YES	NO	NO
CNBP	YES	YES	YES	NO	NO
CNDP2	NO	NO	YES	NO	NO
CNIH	NO	NO	YES	NO	NO
CNKSR1	NO	YES	NO	NO	NO
CNKSR3	YES	YES	NO	YES	NO
CNN1	YES	YES	NO	NO	NO
CNN2	YES	YES	NO	YES	NO
CNN3	YES	NO	YES	NO	NO
CNO	NO	YES	YES	NO	NO
CNPY2	YES	NO	NO	NO	NO
CNPY3	YES	NO	NO	NO	NO
CNRIP1	YES	YES	NO	NO	NO
CNST	YES	YES	YES	YES	YES
CNTLN	YES	NO	NO	NO	NO
CNTRL	NO	NO	YES	NO	NO
COASY	YES	YES	NO	NO	NO
COBRA1	YES	NO	NO	NO	NO
COCH	NO	YES	NO	NO	NO
COIL	YES	NO	NO	NO	NO
COL15A1	YES	YES	NO	YES	NO
COL18A1	NO	YES	NO	NO	NO
COL1A2	NO	YES	YES	NO	NO
COL21A1	YES	NO	NO	NO	NO
COL23A1	YES	YES	NO	YES	NO
COL25A1	YES	YES	NO	NO	NO
COL6A5	NO	NO	YES	YES	NO
COLEC11	YES	YES	YES	NO	NO
COMMD2	NO	NO	YES	NO	NO
COMMD8	NO	NO	YES	NO	NO
COMMD9	YES	NO	YES	NO	NO
COMT	YES	NO	YES	NO	NO
COMTD1	YES	YES	YES	NO	NO
COPG2	NO	NO	YES	NO	NO
COPS2	NO	YES	YES	NO	NO
COPS3	YES	YES	YES	NO	NO
COPS4	NO	NO	YES	NO	NO
COPS7B	NO	NO	YES	NO	NO
COPS8	YES	NO	YES	NO	NO
COPZ1	NO	NO	YES	NO	NO
COQ3	YES	YES	YES	NO	NO
COQ4	NO	NO	YES	YES	NO
CORO2A	YES	YES	NO	YES	NO
CORO7	YES	YES	YES	NO	YES
COTL1	NO	NO	YES	YES	NO
COX10	YES	YES	NO	NO	NO
COX11	YES	NO	NO	NO	NO
COX14	YES	NO	NO	NO	NO
COX15	NO	YES	NO	NO	NO
COX18	YES	NO	YES	NO	NO
COX4I1	YES	YES	YES	NO	NO
COX4NB	YES	YES	YES	NO	NO
COX5A	NO	NO	YES	NO	NO
COX5B	YES	YES	NO	NO	NO
COX6A1	NO	NO	YES	NO	NO
COX6B1	YES	YES	YES	NO	NO
COX7A2L	YES	YES	NO	NO	NO
COX7B	YES	YES	NO	NO	NO
COX7C	YES	YES	YES	NO	NO
COX8A	NO	NO	YES	NO	NO
CPEB1	YES	YES	NO	NO	NO
CPLX1	YES	YES	YES	NO	NO
CPNE3	NO	NO	YES	NO	NO
CPNE7	YES	YES	NO	NO	NO
CPOX	YES	YES	NO	NO	NO
CPSF3	NO	YES	YES	NO	NO
CPSF6	NO	NO	YES	NO	NO
CPT1A	YES	YES	NO	NO	NO
CPVL	YES	NO	NO	NO	NO
CR1L	YES	YES	NO	YES	YES
CRCP	YES	NO	YES	NO	NO
CRELD2	NO	NO	YES	NO	NO
CRIP1	YES	NO	NO	NO	NO
CRIP3	NO	NO	YES	NO	NO
CRLF1	YES	NO	NO	NO	NO
CRLF3	NO	YES	YES	NO	NO
CRLS1	YES	YES	YES	NO	NO
CRNDE	NO	NO	YES	NO	NO
CROCCP2	NO	YES	NO	NO	NO
CRY2	NO	NO	YES	YES	NO
CRYAB	YES	YES	NO	NO	NO
CRYBA2	YES	NO	NO	NO	NO
CRYBA4	YES	YES	YES	YES	NO
CRYBB2P1	YES	YES	YES	NO	NO
CS	YES	YES	YES	NO	NO
CSDA	YES	YES	YES	NO	NO
CSDE1	NO	NO	YES	NO	NO
CSE1L	NO	YES	YES	NO	NO
CSF1	YES	NO	NO	YES	YES
CSF3R	YES	NO	NO	NO	NO
CSK	YES	YES	NO	NO	NO
CSNK1E	NO	NO	YES	NO	NO
CSNK1G2	YES	NO	NO	NO	NO
CSNK2A1	NO	NO	YES	NO	NO
CSNK2B	YES	YES	NO	NO	NO
CSPG5	YES	YES	NO	NO	NO
CSRP2BP	NO	NO	YES	NO	NO
CSTF2	YES	YES	NO	NO	NO
CSTF3	NO	NO	YES	NO	NO
CT45A5	YES	YES	YES	NO	NO
CTAG2	YES	NO	NO	NO	NO
CTAGE5	YES	NO	NO	NO	NO
CTCFL	YES	YES	NO	NO	NO
CTDNEP1	YES	NO	NO	NO	NO
CTDP1	NO	YES	NO	NO	NO
CTDSPL2	NO	NO	YES	NO	NO
CTH	YES	YES	YES	YES	NO
CTIF	NO	YES	NO	NO	NO
CTNNAL1	NO	YES	NO	NO	YES
CTNNBIP1	NO	NO	YES	NO	NO
CTNNBL1	YES	NO	NO	NO	NO
CTPS	YES	NO	YES	NO	NO
CTPS2	YES	NO	NO	NO	NO
CTSC	NO	NO	YES	NO	NO
CTSE	NO	YES	NO	NO	NO
CTSH	NO	NO	YES	NO	NO
CTSS	YES	NO	NO	NO	NO
CTSZ	YES	YES	NO	NO	YES
CTU1	YES	NO	NO	NO	NO
CTU2	YES	YES	YES	NO	NO
CTXN1	YES	YES	YES	NO	NO
CUEDC2	YES	NO	NO	NO	NO
CUL1	YES	YES	NO	NO	NO
CUL2	NO	NO	YES	NO	NO
CUL4A	YES	YES	NO	NO	NO
CUTA	YES	YES	NO	NO	NO
CUTC	NO	NO	YES	NO	NO
CUX1	NO	NO	YES	YES	YES
CWC22	YES	YES	NO	NO	NO
CWC27	YES	YES	NO	NO	NO
CWF19L1	YES	YES	NO	NO	NO
CXCL3	YES	NO	NO	YES	NO
CXorf40A	NO	NO	YES	NO	NO
CXorf48	YES	YES	NO	NO	NO
CXorf56	YES	YES	NO	NO	NO
CXorf61	YES	YES	NO	NO	NO
CXorf69	YES	YES	NO	NO	NO
CYB561	YES	YES	NO	YES	NO
CYB5A	YES	NO	NO	NO	NO
CYB5B	NO	NO	YES	NO	NO
CYB5R2	YES	YES	NO	NO	NO
CYB5RL	NO	YES	NO	NO	NO
CYBA	YES	NO	NO	NO	NO
CYBRD1	YES	YES	NO	NO	NO
CYC1	YES	YES	YES	NO	NO
CYCS	YES	YES	YES	NO	NO
CYFIP1	NO	NO	YES	NO	NO
CYP26A1	YES	NO	YES	NO	NO
CYP2F1	YES	NO	NO	NO	NO
CYP2S1	YES	YES	NO	NO	NO
CYP51A1	YES	YES	YES	NO	NO
CYR61	YES	YES	NO	NO	NO
CYSTM1	NO	YES	NO	YES	YES
D2HGDH	YES	NO	NO	NO	NO
DAAM1	NO	YES	NO	NO	NO
DAB2	YES	YES	NO	NO	NO
DANCR	YES	YES	YES	NO	NO
DAP3	YES	YES	NO	NO	YES
DAPP1	YES	YES	NO	NO	NO
DARS	YES	YES	NO	NO	NO
DARS2	NO	NO	YES	NO	NO
DAXX	YES	YES	NO	NO	NO
DAZAP1	YES	YES	YES	NO	NO
DBF4	NO	YES	NO	NO	NO
DBF4B	NO	NO	YES	NO	NO
DBI	NO	NO	YES	NO	NO
DBN1	YES	NO	YES	NO	NO
DBNDD1	YES	YES	NO	NO	YES
DBNDD2	YES	YES	NO	NO	NO
DBR1	YES	NO	NO	YES	NO
DBT	NO	YES	YES	NO	NO
DCAF13	YES	YES	YES	NO	NO
DCAF17	YES	NO	NO	NO	NO
DCAF4	YES	YES	YES	NO	NO
DCAF4L1	NO	YES	NO	NO	NO
DCK	YES	NO	YES	NO	NO
DCPS	YES	YES	YES	NO	NO
DCTD	YES	NO	YES	NO	NO
DCTPP1	YES	YES	YES	NO	NO
DCUN1D4	YES	NO	NO	NO	NO
DCUN1D5	YES	YES	YES	NO	NO
DDB1	YES	YES	NO	NO	NO
DDHD1	NO	NO	YES	NO	NO
DDI2	NO	YES	NO	NO	NO
DDIT4	YES	YES	YES	YES	YES
DDOST	YES	NO	YES	NO	NO
DDT	YES	YES	YES	NO	NO
DDX1	YES	YES	NO	NO	NO
DDX10	YES	YES	YES	NO	NO
DDX12P	NO	NO	YES	NO	NO
DDX18	YES	YES	YES	NO	NO
DDX19A	YES	YES	NO	NO	NO
DDX19B	NO	YES	NO	NO	NO
DDX20	YES	NO	NO	NO	NO
DDX21	YES	YES	YES	NO	NO
DDX23	YES	NO	NO	NO	NO
DDX24	NO	YES	NO	NO	NO
DDX26B	YES	NO	NO	NO	NO
DDX27	YES	YES	NO	NO	NO
DDX28	YES	YES	NO	NO	NO
DDX31	YES	YES	NO	NO	NO
DDX39A	YES	YES	YES	NO	NO
DDX39B	NO	NO	YES	NO	NO
DDX41	YES	YES	NO	NO	NO
DDX46	YES	YES	NO	NO	NO
DDX47	YES	YES	YES	NO	NO
DDX49	YES	YES	YES	NO	NO
DDX5	NO	NO	YES	NO	NO
DDX50	NO	NO	YES	NO	NO
DDX51	YES	YES	NO	NO	NO
DDX52	NO	YES	NO	NO	NO
DDX54	YES	YES	YES	NO	NO
DDX55	YES	YES	NO	NO	NO
DDX56	YES	YES	NO	NO	NO
DEAF1	YES	YES	NO	NO	NO
DECR1	NO	NO	YES	NO	NO
DECR2	NO	NO	YES	NO	NO
DEF6	YES	NO	NO	NO	NO
DEF8	YES	NO	NO	NO	NO
DEGS1	NO	NO	YES	YES	NO
DEGS2	YES	YES	NO	NO	NO
DEK	NO	NO	YES	NO	NO
DENND1A	YES	NO	YES	NO	NO
DENND4B	YES	NO	NO	NO	NO
DENND5A	NO	NO	YES	NO	NO
DEPDC1	YES	NO	YES	NO	NO
DEPDC1B	NO	NO	YES	NO	NO
DEPDC4	YES	NO	NO	NO	NO
DEPDC5	NO	NO	YES	NO	NO
DEPDC7	NO	YES	YES	NO	NO
DERL3	YES	NO	NO	NO	NO
DES	YES	YES	NO	NO	NO
DFFA	YES	YES	NO	NO	NO
DFFB	YES	YES	NO	NO	NO
DGAT2	YES	YES	NO	NO	NO
DGKA	YES	NO	NO	NO	NO
DGKD	NO	YES	NO	NO	NO
DGKE	YES	NO	NO	NO	NO
DGKZ	NO	NO	YES	NO	NO
DGUOK	NO	NO	YES	NO	NO
DHCR24	NO	NO	YES	NO	NO
DHCR7	YES	YES	YES	NO	NO
DHDDS	NO	YES	NO	NO	NO
DHODH	YES	YES	YES	NO	NO
DHPS	NO	NO	YES	NO	NO
DHRS11	YES	YES	YES	NO	NO
DHRS13	YES	YES	NO	NO	NO
DHRS3	YES	YES	YES	YES	YES
DHRS7	YES	NO	YES	NO	NO
DHX15	YES	NO	NO	NO	NO
DHX30	YES	YES	NO	NO	NO
DHX32	YES	NO	NO	NO	NO
DHX33	YES	YES	NO	NO	NO
DHX34	NO	YES	NO	NO	NO
DHX35	YES	YES	YES	YES	YES
DHX36	YES	YES	NO	NO	NO
DHX37	YES	YES	YES	NO	NO
DIAPH1	NO	YES	YES	YES	YES
DIAPH3	NO	NO	YES	NO	NO
DICER1	NO	NO	YES	NO	NO
DIEXF	YES	YES	NO	NO	NO
DIMT1	YES	YES	YES	NO	NO
DIP2B	NO	NO	YES	YES	NO
DIRAS1	YES	YES	NO	NO	NO
DIS3	NO	YES	YES	NO	NO
DIXDC1	YES	YES	NO	NO	NO
DKC1	YES	YES	NO	NO	NO
DKFZP686I15217	NO	YES	NO	NO	NO
DLAT	YES	YES	YES	NO	NO
DLC1	YES	YES	NO	NO	NO
DLD	NO	YES	YES	NO	NO
DLEU1	NO	YES	NO	NO	NO
DLG3	YES	NO	NO	NO	NO
DLGAP5	NO	NO	YES	NO	NO
DLK1	YES	YES	NO	YES	NO
DLL3	YES	NO	YES	NO	NO
DLST	NO	YES	YES	NO	NO
DLX1	YES	NO	NO	NO	NO
DLX4	YES	NO	NO	NO	NO
DMBX1	YES	YES	NO	YES	NO
DMKN	YES	NO	NO	NO	NO
DNA2	NO	NO	YES	NO	NO
DNAAF2	YES	YES	NO	NO	NO
DNAH14	YES	YES	YES	NO	NO
DNAJA2	NO	YES	NO	NO	NO
DNAJA3	YES	YES	YES	NO	NO
DNAJB11	YES	NO	YES	NO	NO
DNAJC10	NO	NO	YES	NO	NO
DNAJC11	YES	YES	NO	NO	NO
DNAJC12	YES	YES	YES	NO	NO
DNAJC17	YES	NO	YES	NO	NO
DNAJC19	YES	YES	YES	NO	NO
DNAJC2	YES	YES	NO	NO	NO
DNAJC21	NO	YES	YES	NO	NO
DNAJC22	NO	NO	YES	NO	NO
DNAJC6	NO	YES	NO	YES	YES
DNAJC7	YES	YES	NO	NO	YES
DNAL1	NO	NO	YES	NO	NO
DNLZ	YES	YES	NO	NO	NO
DNMT3A	YES	NO	NO	NO	NO
DNMT3B	YES	YES	YES	NO	NO
DNPEP	YES	YES	NO	NO	NO
DNTTIP2	YES	YES	NO	NO	NO
DOC2A	YES	NO	NO	NO	NO
DOCK2	YES	NO	NO	NO	NO
DOHH	YES	YES	NO	NO	YES
DOK3	YES	YES	NO	YES	YES
DOM3Z	YES	NO	NO	NO	NO
DOPEY2	NO	NO	YES	NO	NO
DOT1L	YES	YES	NO	YES	NO
DPAGT1	YES	YES	YES	NO	NO
DPCD	NO	YES	NO	NO	NO
DPH1	YES	YES	NO	NO	NO
DPH2	YES	YES	YES	NO	YES
DPH3	NO	NO	YES	NO	NO
DPH5	YES	YES	YES	YES	NO
DPM1	YES	YES	NO	NO	NO
DPM2	YES	YES	NO	YES	NO
DPM3	YES	NO	YES	NO	NO
DPP7	YES	YES	NO	NO	NO
DPP9	YES	YES	NO	NO	NO
DRG1	YES	YES	NO	NO	NO
DRG2	YES	YES	YES	NO	NO
DROSHA	YES	YES	NO	NO	NO
DSCC1	NO	NO	YES	NO	NO
DST	YES	NO	NO	NO	NO
DSTNP2	YES	YES	NO	NO	NO
DTD1	YES	NO	YES	NO	NO
DTWD1	YES	YES	NO	NO	NO
DTWD2	NO	NO	YES	NO	NO
DTYMK	YES	YES	YES	NO	NO
DUS1L	YES	YES	NO	NO	NO
DUS2L	YES	YES	YES	NO	NO
DUS3L	YES	YES	NO	NO	NO
DUS4L	YES	YES	NO	NO	NO
DUSP14	NO	NO	YES	NO	NO
DUSP16	NO	NO	YES	NO	NO
DUSP23	YES	NO	YES	NO	NO
DUSP5	NO	NO	YES	NO	NO
DUSP7	YES	YES	NO	NO	NO
DUSP9	YES	YES	YES	NO	NO
DUT	YES	YES	YES	NO	NO
DVL1	YES	YES	NO	NO	NO
DYNLT1	NO	NO	YES	NO	NO
DYNLT3	NO	NO	YES	NO	NO
DYRK2	YES	NO	YES	NO	NO
DYSF	YES	YES	NO	NO	NO
E2F2	YES	NO	NO	NO	NO
E2F4	YES	NO	NO	NO	NO
E2F6	NO	NO	YES	NO	NO
E2F8	YES	NO	NO	NO	NO
E4F1	YES	NO	NO	NO	NO
EARS2	YES	YES	YES	NO	NO
EBNA1BP2	YES	YES	YES	NO	NO
EBP	YES	NO	YES	NO	NO
EBPL	YES	YES	YES	NO	NO
ECD	YES	NO	YES	NO	NO
ECE1	NO	NO	YES	NO	NO
ECE2	YES	YES	YES	NO	NO
ECH1	YES	NO	NO	NO	NO
ECHDC1	NO	YES	NO	NO	NO
ECHDC2	NO	YES	NO	NO	NO
ECHDC3	YES	NO	NO	NO	YES
ECHS1	YES	YES	YES	NO	NO
ECI1	NO	NO	YES	NO	NO
ECI2	YES	YES	YES	YES	NO
ECSIT	YES	YES	YES	NO	NO
ECT2	NO	NO	YES	NO	NO
EDARADD	YES	NO	NO	YES	NO
EDEM1	NO	NO	YES	YES	YES
EDNRB	YES	YES	NO	NO	NO
EEA1	NO	NO	YES	NO	NO
EED	NO	NO	YES	YES	YES
EEF1A1	NO	NO	YES	NO	NO
EEF1A2	YES	YES	NO	NO	NO
EEF1B2	YES	YES	YES	NO	NO
EEF1D	NO	NO	YES	NO	NO
EEF1E1	YES	YES	NO	NO	NO
EEF1G	YES	YES	YES	NO	NO
EEF2	YES	YES	YES	NO	NO
EEF2K	NO	YES	NO	NO	NO
EFCAB4B	YES	YES	NO	NO	NO
EFHD2	NO	NO	YES	NO	NO
EFNA3	YES	YES	NO	NO	NO
EFTUD2	YES	YES	YES	NO	NO
EGFL7	YES	YES	NO	NO	NO
EGLN3	NO	YES	YES	YES	NO
EGR1	NO	NO	YES	YES	NO
EGR2	NO	NO	YES	NO	NO
EHMT2	YES	NO	NO	NO	NO
EI24	YES	YES	NO	YES	NO
EID1	NO	NO	YES	NO	NO
EID2	NO	NO	YES	NO	NO
EIF1	NO	NO	YES	YES	YES
EIF1AX	YES	YES	YES	NO	NO
EIF2A	YES	YES	YES	NO	NO
EIF2AK2	YES	NO	NO	NO	NO
EIF2AK4	YES	NO	YES	NO	NO
EIF2B1	YES	YES	YES	NO	NO
EIF2B2	NO	YES	YES	NO	NO
EIF2B3	YES	YES	YES	NO	NO
EIF2B4	YES	YES	NO	NO	YES
EIF2B5	YES	YES	YES	NO	NO
EIF2C1	NO	NO	YES	NO	NO
EIF2C2	YES	NO	NO	NO	NO
EIF2C4	YES	NO	NO	NO	NO
EIF2D	YES	YES	NO	NO	NO
EIF2S1	YES	YES	YES	NO	NO
EIF2S2	YES	YES	YES	NO	NO
EIF2S3	YES	YES	YES	NO	NO
EIF3B	YES	YES	NO	NO	YES
EIF3D	YES	YES	YES	NO	NO
EIF3E	YES	YES	YES	NO	NO
EIF3F	YES	YES	YES	NO	NO
EIF3G	YES	YES	YES	NO	NO
EIF3H	YES	YES	YES	YES	NO
EIF3I	YES	YES	YES	NO	NO
EIF3J	NO	YES	NO	NO	NO
EIF3K	YES	YES	YES	NO	NO
EIF3L	YES	YES	YES	NO	NO
EIF3M	YES	YES	YES	NO	NO
EIF4A1	YES	YES	YES	NO	YES
EIF4A3	NO	YES	YES	NO	NO
EIF4B	YES	YES	YES	NO	NO
EIF4E	YES	YES	YES	YES	NO
EIF4E3	NO	NO	YES	NO	NO
EIF4EBP1	YES	YES	YES	NO	YES
EIF4G1	YES	YES	YES	NO	NO
EIF5A	YES	YES	YES	NO	NO
EIF5A2	NO	NO	YES	NO	NO
EIF5AL1	NO	YES	NO	NO	NO
EIF5B	NO	YES	NO	NO	NO
EIF6	YES	YES	YES	NO	NO
ELAC2	YES	YES	YES	NO	NO
ELAVL1	YES	NO	YES	NO	NO
ELF4	YES	NO	NO	YES	NO
ELK3	YES	NO	NO	NO	NO
ELOF1	NO	YES	NO	NO	NO
ELOVL1	NO	NO	YES	NO	NO
ELOVL2	YES	NO	YES	NO	NO
ELOVL5	YES	NO	YES	NO	YES
ELOVL6	NO	YES	YES	YES	NO
ELOVL7	YES	YES	YES	NO	NO
ELP2	YES	YES	NO	NO	NO
ELP3	NO	YES	NO	NO	NO
EMD	YES	YES	NO	NO	NO
EMG1	YES	YES	YES	NO	NO
EMID1	YES	NO	NO	NO	NO
EMILIN1	YES	NO	NO	NO	NO
EML2	YES	YES	NO	NO	NO
EML3	YES	YES	YES	NO	NO
EML4	NO	NO	YES	NO	NO
EMP1	NO	NO	YES	NO	NO
EMP3	YES	YES	NO	NO	NO
EMR2	YES	YES	NO	NO	NO
ENAH	NO	NO	YES	NO	NO
ENC1	NO	NO	YES	NO	NO
ENGASE	YES	YES	NO	NO	NO
ENO1	YES	NO	YES	NO	YES
ENO3	YES	NO	NO	NO	YES
ENOPH1	YES	YES	YES	NO	NO
ENPP3	NO	YES	NO	YES	NO
ENPP6	YES	NO	NO	NO	NO
ENTPD5	NO	NO	YES	NO	NO
ENTPD6	YES	YES	YES	NO	NO
EP400	NO	NO	YES	NO	NO
EPAS1	NO	NO	YES	YES	NO
EPB41L2	YES	YES	YES	NO	NO
EPB41L3	NO	NO	YES	NO	NO
EPB41L4A	YES	NO	NO	YES	NO
EPB41L4A-AS1	YES	YES	NO	NO	NO
EPCAM	YES	YES	YES	YES	NO
EPHB4	NO	YES	NO	YES	NO
EPHB6	NO	NO	YES	YES	NO
EPHX2	YES	YES	NO	NO	NO
EPOR	YES	YES	NO	NO	NO
EPRS	YES	YES	YES	NO	NO
EPS15L1	NO	NO	YES	NO	NO
EPS8L1	YES	NO	NO	NO	NO
EPS8L2	YES	YES	NO	NO	NO
EPT1	NO	NO	YES	YES	YES
ERAL1	YES	NO	YES	YES	NO
ERAP2	YES	NO	NO	NO	NO
ERBB3	YES	NO	NO	NO	NO
ERCC2	YES	YES	YES	NO	NO
ERCC8	YES	YES	YES	NO	NO
ERGIC1	YES	NO	NO	NO	NO
ERH	YES	YES	YES	NO	NO
ERI2	NO	YES	NO	NO	NO
ERI3	YES	NO	NO	NO	NO
ERICH1	YES	YES	NO	NO	NO
ERLIN1	NO	YES	NO	NO	NO
ERMAP	YES	YES	NO	NO	NO
ERMP1	NO	NO	YES	NO	NO
ERN1	NO	NO	YES	NO	NO
ERO1L	YES	NO	YES	NO	NO
ERP29	YES	YES	NO	NO	NO
ERVMER34-1	YES	YES	YES	NO	NO
ESAM	NO	NO	YES	NO	NO
ESD	YES	YES	YES	NO	NO
ESF1	YES	YES	NO	NO	NO
ESPL1	YES	NO	YES	NO	NO
ESRRA	YES	YES	NO	NO	NO
ESRRB	NO	NO	YES	NO	NO
ESYT1	NO	YES	NO	NO	YES
ETF1	YES	YES	YES	NO	YES
ETFA	YES	YES	YES	NO	NO
ETFDH	NO	NO	YES	NO	NO
ETS1	NO	NO	YES	NO	NO
ETV1	NO	NO	YES	YES	NO
ETV4	YES	YES	YES	NO	NO
ETV6	YES	NO	YES	NO	NO
EVL	YES	NO	YES	NO	NO
EWSR1	NO	NO	YES	NO	NO
EXOC3L2	NO	NO	YES	NO	NO
EXOC6	NO	NO	YES	NO	NO
EXOG	NO	NO	YES	NO	NO
EXOSC1	YES	YES	YES	NO	NO
EXOSC2	YES	YES	YES	NO	NO
EXOSC3	YES	YES	YES	NO	NO
EXOSC4	YES	YES	NO	NO	NO
EXOSC5	YES	YES	NO	NO	NO
EXOSC7	YES	YES	YES	NO	NO
EXOSC8	YES	YES	YES	NO	NO
EXT1	NO	NO	YES	NO	NO
EXTL2	NO	NO	YES	NO	NO
EXTL3	YES	NO	NO	NO	NO
F11R	NO	NO	YES	YES	YES
F12	YES	YES	YES	NO	NO
F2R	NO	NO	YES	NO	NO
F2RL3	YES	YES	YES	YES	YES
FAAH2	YES	NO	NO	NO	NO
FABP3	YES	NO	NO	NO	NO
FABP5	YES	YES	YES	NO	NO
FABP6	YES	YES	NO	NO	NO
FADS1	YES	YES	NO	NO	NO
FADS2	YES	YES	NO	YES	YES
FADS3	NO	YES	NO	NO	NO
FAF1	NO	YES	YES	NO	NO
FAH	YES	NO	YES	NO	NO
FAHD2A	NO	YES	NO	NO	NO
FAHD2B	YES	YES	NO	NO	NO
FAIM	YES	YES	NO	NO	NO
FAM100A	YES	YES	NO	NO	NO
FAM101B	YES	YES	NO	NO	NO
FAM102B	NO	YES	NO	NO	NO
FAM107B	NO	NO	YES	NO	NO
FAM113B	YES	NO	YES	NO	NO
FAM115A	NO	NO	YES	NO	NO
FAM115C	NO	NO	YES	NO	NO
FAM117B	YES	YES	NO	NO	NO
FAM118A	NO	YES	NO	NO	NO
FAM123B	YES	YES	NO	NO	NO
FAM124B	YES	YES	NO	NO	NO
FAM125A	YES	NO	YES	NO	NO
FAM126A	NO	NO	YES	NO	NO
FAM129A	NO	NO	YES	NO	NO
FAM129B	YES	YES	NO	NO	NO
FAM134B	YES	YES	NO	NO	NO
FAM135A	NO	NO	YES	NO	NO
FAM136A	YES	YES	YES	NO	NO
FAM151A	YES	NO	NO	NO	NO
FAM162A	YES	YES	YES	NO	NO
FAM165B	YES	YES	YES	NO	NO
FAM171A1	YES	YES	YES	YES	NO
FAM173A	NO	YES	YES	NO	NO
FAM173B	NO	NO	YES	NO	NO
FAM174A	YES	NO	NO	NO	NO
FAM174B	NO	NO	YES	NO	NO
FAM178B	YES	YES	NO	NO	NO
FAM181B	YES	NO	NO	NO	NO
FAM188B	YES	NO	NO	NO	NO
FAM189B	YES	YES	NO	NO	NO
FAM195A	YES	YES	YES	NO	NO
FAM198B	YES	YES	NO	NO	NO
FAM207A	YES	YES	NO	NO	NO
FAM208B	NO	YES	NO	NO	NO
FAM210A	YES	YES	YES	NO	NO
FAM212A	YES	YES	NO	NO	NO
FAM213B	YES	YES	NO	NO	NO
FAM216A	YES	YES	YES	NO	NO
FAM21B	NO	YES	NO	NO	NO
FAM21C	YES	NO	NO	NO	NO
FAM27A	NO	YES	NO	NO	NO
FAM35A	YES	YES	NO	NO	NO
FAM3C	NO	NO	YES	NO	NO
FAM41C	YES	YES	NO	NO	NO
FAM49B	NO	NO	YES	NO	YES
FAM53A	YES	NO	NO	NO	NO
FAM53B	YES	YES	NO	NO	NO
FAM54A	YES	YES	YES	NO	NO
FAM57A	YES	YES	YES	NO	NO
FAM58A	NO	NO	YES	NO	NO
FAM59B	YES	YES	NO	NO	NO
FAM60A	YES	YES	YES	NO	NO
FAM64A	NO	NO	YES	NO	NO
FAM65A	YES	YES	NO	NO	NO
FAM65C	NO	YES	NO	NO	NO
FAM69B	YES	NO	NO	NO	NO
FAM69C	YES	YES	NO	NO	NO
FAM72A	YES	YES	YES	NO	NO
FAM72B	YES	YES	YES	NO	NO
FAM72D	YES	YES	YES	NO	NO
FAM78A	YES	YES	NO	NO	NO
FAM78B	YES	NO	NO	NO	NO
FAM82A2	NO	YES	NO	NO	NO
FAM82B	NO	NO	YES	NO	NO
FAM83A	YES	YES	NO	NO	NO
FAM83D	NO	NO	YES	NO	NO
FAM83G	NO	YES	NO	NO	NO
FAM83H	YES	NO	NO	NO	NO
FAM86A	YES	YES	YES	NO	NO
FAM86B1	YES	YES	NO	NO	NO
FAM86C1	NO	NO	YES	NO	NO
FAM86C2P	YES	YES	NO	NO	NO
FAM86DP	YES	YES	NO	NO	NO
FAM89A	YES	YES	YES	NO	NO
FAM92A1	YES	NO	NO	NO	NO
FAM96A	YES	YES	NO	NO	NO
FAM96B	YES	NO	NO	NO	NO
FAM98A	YES	YES	YES	NO	NO
FAM98B	YES	NO	NO	NO	NO
FANCD2	YES	NO	YES	NO	NO
FANCF	YES	NO	YES	NO	NO
FAR1	YES	NO	NO	NO	NO
FAR2	YES	YES	YES	NO	NO
FARS2	YES	YES	YES	YES	NO
FARSA	YES	YES	NO	NO	NO
FARSB	YES	YES	YES	NO	NO
FASN	YES	YES	YES	NO	NO
FASTKD1	YES	YES	NO	NO	NO
FASTKD2	YES	YES	YES	NO	NO
FASTKD3	YES	YES	NO	NO	NO
FASTKD5	YES	YES	NO	NO	NO
FAU	YES	YES	NO	NO	YES
FBL	YES	YES	YES	NO	NO
FBRSL1	YES	YES	NO	NO	NO
FBXL13	NO	NO	YES	NO	NO
FBXL15	YES	YES	YES	NO	NO
FBXL16	YES	NO	NO	NO	NO
FBXL19	YES	YES	NO	NO	NO
FBXL19-AS1	NO	YES	NO	NO	NO
FBXL6	NO	NO	YES	NO	NO
FBXO16	NO	NO	YES	NO	NO
FBXO21	NO	NO	YES	NO	NO
FBXO27	YES	NO	NO	NO	NO
FBXO31	NO	YES	YES	NO	NO
FBXO36	YES	NO	NO	NO	NO
FBXO4	NO	NO	YES	NO	NO
FBXO41	YES	YES	YES	NO	NO
FBXO45	YES	YES	NO	NO	NO
FBXO6	YES	NO	NO	NO	NO
FBXO9	NO	YES	NO	NO	NO
FBXW8	NO	NO	YES	NO	NO
FBXW9	YES	YES	YES	NO	NO
FCF1	YES	YES	NO	NO	NO
FCGR2A	YES	YES	YES	YES	NO
FCGRT	YES	NO	NO	NO	NO
FCHO1	YES	YES	YES	NO	NO
FCHSD2	NO	NO	YES	NO	NO
FCRLB	NO	NO	YES	YES	NO
FDFT1	YES	NO	YES	NO	YES
FDPS	YES	YES	YES	NO	NO
FDX1	NO	NO	YES	NO	NO
FDX1L	NO	YES	NO	NO	NO
FDXACB1	NO	NO	YES	NO	NO
FDXR	YES	YES	NO	NO	YES
FECH	NO	YES	NO	NO	NO
FERMT3	YES	YES	YES	NO	NO
FEV	YES	YES	NO	NO	NO
FEZ1	YES	YES	NO	NO	NO
FGF11	YES	NO	NO	NO	NO
FGF13	YES	YES	YES	NO	NO
FGF2	YES	NO	YES	NO	NO
FGFBP3	NO	NO	YES	NO	NO
FGFR3	YES	YES	NO	NO	NO
FGFR4	YES	YES	YES	NO	NO
FGFRL1	YES	YES	YES	NO	YES
FGGY	NO	NO	YES	NO	NO
FH	YES	YES	YES	NO	NO
FHAD1	YES	NO	NO	NO	NO
FHIT	YES	NO	NO	YES	NO
FHL2	YES	YES	NO	YES	NO
FHL3	NO	YES	YES	YES	YES
FHOD1	YES	YES	YES	NO	NO
FIBP	NO	NO	YES	NO	NO
FIG4	NO	NO	YES	NO	NO
FIS1	NO	NO	YES	YES	NO
FJX1	YES	YES	YES	NO	NO
FKBP10	YES	NO	NO	NO	NO
FKBP14	NO	YES	NO	NO	NO
FKBP1A	NO	NO	YES	NO	NO
FKBP2	NO	NO	YES	NO	NO
FKBP3	NO	NO	YES	NO	NO
FKBP4	YES	YES	YES	NO	NO
FKBP5	NO	YES	YES	NO	NO
FKBP8	YES	YES	NO	NO	NO
FKBPL	YES	YES	NO	YES	NO
FLAD1	YES	YES	NO	NO	YES
FLJ10661	YES	YES	YES	NO	NO
FLJ36000	YES	YES	NO	NO	NO
FLJ43681	YES	YES	NO	NO	NO
FLJ45974	NO	NO	YES	NO	NO
FLNC	YES	YES	NO	NO	YES
FLYWCH1	YES	NO	NO	NO	NO
FMNL1	YES	NO	NO	NO	NO
FN1	NO	NO	YES	NO	NO
FN3K	YES	YES	NO	NO	NO
FNBP1	NO	NO	YES	NO	NO
FNDC5	YES	YES	NO	NO	NO
FOPNL	YES	YES	YES	NO	NO
FOSL1	YES	YES	YES	YES	YES
FOXA1	YES	YES	NO	NO	NO
FOXA2	NO	NO	YES	YES	NO
FOXA3	NO	NO	YES	NO	NO
FOXC1	YES	NO	YES	NO	NO
FOXD1	YES	YES	NO	NO	NO
FOXD2	YES	NO	YES	NO	NO
FOXK1	YES	NO	NO	NO	NO
FOXK2	YES	NO	NO	NO	NO
FOXL2	YES	YES	YES	NO	YES
FOXN2	NO	YES	NO	YES	NO
FOXN3	YES	YES	NO	NO	NO
FOXO1	NO	NO	YES	NO	NO
FOXO3B	YES	YES	YES	NO	NO
FOXO4	NO	YES	NO	NO	NO
FOXRED1	YES	YES	YES	NO	NO
FPGS	NO	NO	YES	NO	NO
FRAT2	YES	YES	NO	NO	NO
FRMD4A	YES	YES	NO	NO	NO
FSCN1	YES	YES	NO	YES	NO
FTSJ1	YES	YES	YES	NO	NO
FTSJ2	YES	NO	NO	NO	NO
FTSJ3	YES	YES	NO	NO	NO
FUBP1	NO	YES	YES	NO	NO
FUCA2	YES	YES	NO	NO	NO
FUNDC1	YES	NO	NO	NO	NO
FUT4	YES	YES	YES	NO	NO
FUT8	NO	NO	YES	NO	NO
FXC1	YES	YES	NO	NO	NO
FXN	YES	YES	NO	YES	NO
FXYD5	YES	NO	NO	NO	NO
FYB	YES	YES	NO	YES	NO
FYCO1	YES	YES	NO	NO	NO
FYTTD1	NO	NO	YES	NO	NO
FZD3	NO	NO	YES	NO	NO
FZD4	YES	YES	NO	YES	NO
FZD5	NO	YES	NO	NO	NO
G3BP2	NO	NO	YES	NO	NO
G6PC3	NO	NO	YES	NO	NO
GAA	NO	NO	YES	NO	NO
GAB1	YES	YES	NO	NO	NO
GAB3	YES	YES	NO	NO	NO
GABPB1	NO	NO	YES	NO	NO
GABRE	YES	YES	NO	NO	NO
GAD1	YES	YES	NO	NO	NO
GADD45GIP1	YES	YES	NO	YES	NO
GAL	YES	YES	YES	NO	NO
GALC	YES	NO	NO	NO	NO
GALE	NO	NO	YES	NO	YES
GALK1	YES	NO	NO	YES	YES
GALK2	NO	YES	NO	NO	NO
GALM	YES	YES	YES	YES	NO
GALNT1	NO	NO	YES	NO	NO
GALNT11	NO	NO	YES	NO	NO
GALNT12	NO	NO	YES	YES	NO
GALNT2	NO	YES	NO	YES	YES
GALNT5	NO	YES	NO	YES	YES
GAMT	YES	NO	NO	NO	NO
GAN	NO	YES	NO	NO	NO
GANC	NO	NO	YES	NO	NO
GAPDH	NO	YES	YES	NO	NO
GAR1	YES	YES	NO	NO	NO
GARNL3	YES	YES	YES	NO	NO
GARS	YES	YES	YES	NO	NO
GART	YES	YES	YES	NO	YES
GAS2	NO	NO	YES	NO	NO
GAS2L1	NO	YES	NO	NO	NO
GAS2L3	NO	NO	YES	NO	NO
GAS5	YES	YES	YES	NO	NO
GATA1	YES	YES	NO	YES	YES
GATA2	NO	YES	NO	NO	YES
GATAD2A	YES	YES	NO	YES	YES
GATSL3	YES	NO	NO	NO	NO
GBAS	NO	NO	YES	NO	NO
GBGT1	YES	NO	NO	YES	NO
GBP5	NO	YES	NO	NO	NO
GCAT	NO	YES	YES	NO	NO
GCDH	YES	YES	YES	NO	NO
GCFC2	YES	YES	NO	NO	NO
GCH1	NO	NO	YES	YES	YES
GCHFR	YES	NO	NO	NO	NO
GCLM	NO	NO	YES	NO	NO
GCN1L1	YES	YES	NO	NO	NO
GCSH	YES	YES	YES	NO	NO
GDA	YES	NO	NO	NO	NO
GDAP1	NO	NO	YES	NO	NO
GDF1	YES	NO	NO	NO	NO
GDF3	YES	YES	NO	NO	NO
GDI2	NO	NO	YES	NO	NO
GDPD1	YES	YES	NO	NO	NO
GEMIN2	NO	YES	YES	NO	NO
GEMIN4	YES	YES	NO	NO	NO
GEMIN5	YES	YES	NO	NO	NO
GEMIN6	YES	YES	YES	NO	NO
GEMIN7	YES	YES	NO	NO	NO
GEMIN8	YES	YES	YES	NO	NO
GET4	YES	YES	NO	NO	NO
GFER	YES	NO	NO	NO	NO
GFI1B	YES	YES	NO	NO	NO
GFM1	YES	YES	YES	NO	NO
GFM2	YES	YES	NO	NO	NO
GFOD1	YES	NO	NO	NO	NO
GFPT1	NO	NO	YES	NO	NO
GGCT	YES	YES	YES	NO	NO
GHDC	YES	YES	YES	NO	NO
GHITM	YES	YES	YES	NO	NO
GIN1	NO	NO	YES	NO	NO
GINS1	NO	NO	YES	NO	NO
GINS2	YES	YES	YES	NO	NO
GINS3	YES	YES	NO	NO	NO
GIPC3	YES	NO	YES	NO	NO
GJC1	YES	NO	NO	NO	NO
GJD3	YES	NO	NO	YES	NO
GK	NO	NO	YES	NO	NO
GK5	NO	YES	NO	NO	NO
GLB1L2	YES	YES	NO	NO	NO
GLO1	YES	YES	NO	NO	NO
GLOD4	YES	YES	YES	NO	NO
GLOD5	NO	NO	YES	NO	NO
GLRX2	NO	NO	YES	YES	NO
GLRX3	YES	YES	YES	NO	NO
GLRX5	NO	YES	NO	YES	NO
GLS	NO	NO	YES	NO	NO
GLT25D1	YES	YES	YES	NO	NO
GLT25D2	YES	YES	YES	NO	NO
GLTSCR2	YES	NO	NO	NO	NO
GLUD1	YES	YES	YES	NO	NO
GLUD2	YES	YES	YES	NO	NO
GLUL	NO	YES	YES	YES	NO
GMDS	YES	YES	YES	NO	NO
GMFG	YES	NO	YES	NO	NO
GMNN	NO	NO	YES	NO	NO
GMPPA	NO	NO	YES	NO	NO
GMPR	YES	YES	NO	YES	YES
GMPR2	YES	NO	NO	NO	NO
GMPS	YES	YES	YES	YES	YES
GNA13	NO	NO	YES	NO	NO
GNAQ	YES	NO	YES	YES	YES
GNB2L1	YES	YES	YES	NO	NO
GNB4	YES	YES	YES	NO	NO
GNG11	YES	NO	NO	NO	NO
GNG12	NO	NO	YES	NO	NO
GNL2	YES	YES	YES	NO	NO
GNL3	YES	YES	NO	NO	NO
GNL3L	YES	YES	YES	NO	NO
GNPAT	NO	NO	YES	NO	NO
GNPDA1	YES	YES	NO	NO	NO
GNPDA2	NO	YES	NO	NO	NO
GNPNAT1	NO	NO	YES	NO	NO
GOLGA2P5	YES	NO	NO	NO	NO
GOLGA8A	NO	YES	NO	NO	NO
GORASP1	YES	NO	NO	NO	NO
GORASP2	YES	NO	YES	NO	NO
GOT1	YES	YES	YES	NO	NO
GOT2	YES	YES	YES	NO	NO
GP6	YES	YES	YES	YES	YES
GPAM	NO	NO	YES	NO	NO
GPATCH4	YES	YES	NO	NO	NO
GPC2	YES	NO	NO	NO	NO
GPD1L	YES	YES	NO	NO	NO
GPI	YES	YES	YES	NO	NO
GPN1	YES	YES	NO	NO	NO
GPN3	YES	YES	YES	NO	NO
GPNMB	YES	NO	NO	NO	NO
GPR125	YES	YES	NO	NO	NO
GPR133	YES	YES	NO	YES	NO
GPR137B	NO	NO	YES	NO	NO
GPR160	YES	YES	NO	NO	NO
GPR161	YES	YES	NO	NO	NO
GPR172A	YES	YES	YES	NO	NO
GPR180	NO	NO	YES	NO	NO
GPR3	YES	YES	YES	NO	NO
GPR63	YES	YES	YES	NO	NO
GPR68	YES	NO	NO	NO	NO
GPR98	YES	YES	NO	YES	YES
GPRC5A	YES	YES	NO	NO	NO
GPRC5B	YES	YES	NO	NO	NO
GPRC5C	YES	NO	NO	NO	NO
GPS1	YES	NO	YES	NO	NO
GPSM2	NO	NO	YES	NO	NO
GPSM3	NO	NO	YES	NO	NO
GPT2	YES	YES	YES	NO	NO
GPX4	NO	NO	YES	NO	NO
GPX8	YES	NO	NO	NO	NO
GRAMD1A	YES	YES	YES	NO	NO
GRAMD4	YES	YES	NO	NO	NO
GRAP2	YES	YES	NO	YES	YES
GRB10	YES	YES	YES	NO	NO
GRB2	NO	NO	YES	NO	NO
GRHL1	NO	NO	YES	NO	NO
GRHPR	YES	YES	NO	YES	NO
GRID1	YES	NO	NO	NO	NO
GRIN2D	YES	NO	NO	NO	NO
GRK6	YES	YES	YES	NO	NO
GRPEL1	YES	YES	YES	NO	NO
GRPEL2	YES	YES	YES	NO	NO
GRSF1	YES	YES	YES	NO	NO
GRTP1	YES	YES	NO	NO	NO
GRWD1	YES	YES	YES	NO	NO
GSPT1	YES	YES	YES	NO	NO
GSR	YES	YES	YES	NO	YES
GSS	NO	NO	YES	NO	NO
GSTA2	YES	YES	NO	NO	NO
GSTA4	NO	NO	YES	NO	NO
GSTCD	NO	NO	YES	NO	NO
GSTM2	YES	NO	NO	NO	NO
GSTO1	YES	YES	YES	NO	NO
GSTZ1	NO	NO	YES	NO	NO
GTF2A2	NO	YES	NO	NO	NO
GTF2E2	NO	NO	YES	NO	NO
GTF2F2	YES	YES	YES	NO	NO
GTF2H1	YES	YES	NO	NO	NO
GTF2H2	YES	YES	YES	NO	NO
GTF2H2B	YES	YES	YES	NO	NO
GTF2H2D	YES	YES	YES	NO	NO
GTF2H3	YES	YES	YES	NO	NO
GTF2H4	YES	YES	YES	NO	NO
GTF2H5	NO	NO	YES	NO	NO
GTF2I	YES	NO	NO	NO	NO
GTF2IRD1	YES	NO	NO	NO	NO
GTF3A	YES	YES	YES	NO	NO
GTF3C3	NO	YES	NO	NO	NO
GTF3C4	NO	YES	NO	NO	NO
GTF3C5	YES	NO	NO	YES	YES
GTF3C6	YES	YES	NO	NO	NO
GTPBP10	YES	YES	YES	NO	NO
GTPBP3	YES	YES	NO	NO	NO
GTPBP4	YES	YES	YES	NO	NO
GTPBP5	YES	YES	NO	NO	NO
GTSE1	NO	NO	YES	NO	NO
GTSF1	NO	NO	YES	NO	NO
GUF1	YES	YES	NO	NO	NO
GULP1	YES	YES	YES	NO	NO
GUSB	NO	NO	YES	NO	NO
GXYLT2	NO	YES	YES	NO	NO
GYG1	YES	YES	YES	NO	NO
GYG2	YES	NO	NO	NO	NO
GYLTL1B	YES	YES	YES	YES	NO
GYPA	YES	YES	NO	NO	NO
GYPB	YES	YES	NO	NO	NO
GYPC	YES	YES	NO	YES	YES
GYPE	NO	YES	NO	NO	NO
H2AFY	NO	NO	YES	NO	NO
H2AFZ	NO	NO	YES	NO	NO
H3F3B	NO	NO	YES	NO	NO
HABP4	NO	NO	YES	NO	NO
HACL1	YES	YES	NO	NO	NO
HADH	YES	NO	YES	NO	NO
HADHA	YES	YES	YES	NO	NO
HADHB	NO	YES	YES	NO	NO
HAGHL	YES	YES	YES	NO	NO
HAPLN2	YES	YES	NO	NO	NO
HARS	NO	YES	NO	NO	NO
HARS2	NO	NO	YES	NO	NO
HAT1	NO	NO	YES	NO	NO
HAUS6	YES	YES	NO	NO	NO
HAUS7	YES	YES	YES	NO	NO
HAUS8	NO	NO	YES	NO	NO
HAX1	YES	YES	YES	NO	NO
HBA1	NO	YES	NO	NO	NO
HBA2	NO	YES	NO	NO	NO
HBBP1	YES	YES	NO	NO	NO
HBD	YES	YES	NO	YES	YES
HBE1	NO	YES	NO	YES	YES
HBG1	NO	YES	NO	YES	YES
HBG2	NO	YES	NO	NO	NO
HBQ1	YES	YES	NO	NO	NO
HBS1L	NO	YES	NO	YES	NO
HBZ	YES	YES	NO	NO	NO
HCCS	YES	YES	NO	NO	NO
HCFC1	YES	NO	NO	NO	NO
HCG11	YES	NO	NO	NO	NO
HCN2	YES	NO	NO	NO	NO
HCN3	YES	NO	NO	NO	NO
HDAC2	YES	NO	YES	NO	NO
HDAC6	NO	NO	YES	NO	NO
HDAC7	YES	YES	YES	YES	NO
HDAC8	YES	NO	NO	NO	NO
HDAC9	NO	NO	YES	NO	NO
HDDC2	YES	YES	NO	YES	NO
HDDC3	YES	YES	NO	NO	NO
HDGF	YES	YES	NO	YES	NO
HDGFRP3	YES	NO	YES	NO	NO
HEATR1	YES	YES	YES	NO	NO
HEATR2	YES	YES	YES	NO	NO
HEATR3	NO	NO	YES	NO	NO
HEBP1	NO	NO	YES	NO	NO
HEBP2	YES	YES	NO	NO	NO
HECTD2	NO	NO	YES	NO	NO
HELB	NO	YES	YES	NO	NO
HELLS	NO	NO	YES	NO	NO
HEMGN	YES	YES	NO	YES	YES
HEPACAM2	YES	YES	NO	NO	NO
HEPH	YES	YES	NO	NO	NO
HERPUD1	YES	YES	YES	NO	NO
HES1	NO	NO	YES	YES	NO
HES4	YES	YES	NO	NO	NO
HES6	YES	YES	YES	NO	NO
HHEX	NO	NO	YES	YES	NO
HHLA2	YES	YES	NO	NO	NO
HIATL1	NO	NO	YES	NO	NO
HIBADH	NO	YES	YES	NO	NO
HIBCH	NO	NO	YES	NO	NO
HIGD2A	NO	NO	YES	NO	NO
HILPDA	YES	YES	YES	NO	NO
HINT1	NO	NO	YES	NO	NO
HIP1	YES	NO	NO	NO	NO
HIP1R	YES	NO	YES	NO	NO
HIPK2	YES	NO	NO	NO	NO
HIRA	YES	NO	NO	YES	NO
HIST1H1C	NO	NO	YES	YES	NO
HIST1H2AE	NO	NO	YES	NO	NO
HIST1H2BG	NO	NO	YES	NO	NO
HIST1H2BJ	NO	NO	YES	NO	NO
HIST1H2BK	NO	NO	YES	NO	NO
HIST1H2BO	NO	NO	YES	YES	NO
[truncated: 3,462 more rows]
